# Supplementary material for: Fingertip-Measured Skin Carotenoids and Advanced Glycation End Product Levels in Glaucoma
Source: Antioxidants (Basel). 2022 Jun 9;11(6):1138. doi: 10.3390/antiox11061138 (PMC9220224; doi:10.3390/antiox11061138)
Supplement: Supplementary file 1 [file antioxidants-11-01138-s001.zip]

Archive with 1 entries (1 files):
- antioxidants-1718314-supplementary.pdf
